# Supplementary material for: Gut microbiota accelerates cisplatin-induced acute liver injury associated with robust inflammation and oxidative stress in mice
Source: J Transl Med. 2021 Apr 13;19:147. doi: 10.1186/s12967-021-02814-5 (PMC8045234; doi:10.1186/s12967-021-02814-5)
Supplement: Supplementary file 1 — Additional file 1: Table S1. Primers used in quantitative-PCR analysis. [file 12967_2021_2814_MOESM1_ESM.xlsx]

## Sheet: Sheet1
Table S1. Primers used in quantitative-PCR analysis
Gene	Primer	Sequence(5’ to 3’)
18sRNA	Forward	AGTCCCTGCCCTTTGTACACA
	Reverse	CGATCCGAGGGCCTCACTA
Tnf-α	Forward	CCACCACGCTCTTCTGTCTAC
	Reverse	AGGGTCTGGGCCATAGAACT
Il-1β	Forward	TGTGAAATGCCACCTTTTGA
	Reverse	GGTCAAAGGTTTGGAAGCAG
Il-6	Forward	TGATGCACTTGCAGAAAACA
	Reverse	ACCAGAGGAAATTTTCAATAGGC
Ccl2	Forward	CCTGCTGTTCACAGTTGCC
	Reverse	ATTGGGATCATCTTGCTGGT
Ccl3	Forward	ACCATGACACTCTGCAACCA
	Reverse	GTGGAATCTTCCGGCTGTAG
Ccl4	Forward	CATGAAGCTCTGCGTGTCTG
	Reverse	GAAACAGCAGGAAGTGGGAG
Ccl5	Forward	GTGCCCACGTCAAGGAGTAT
	Reverse	CCACTTCTTCTCTGGGTTGG
Ccl7	Forward	CTGCTTTCAGCATCCAAGTG
	Reverse	TTCCTCTTGGGGATCTTTTG
Cxcl1	Forward	CCACACTCAAGAATGGTCGC
	Reverse	TCTCCGTTACTTGGGGACAC
Cxcl2	Forward	CGGTCAAAAAGTTTGCCTTG
	Reverse	TCCAGGTCAGTTAGCCTTGC
Cxcl10	Forward	CTCATCCTGCTGGGTCTGAG
	Reverse	CCTATGGCCCTCATTCTCAC
